# Supplementary material for: The relations between executive functions and occupational functioning in individuals with bipolar disorder: a scoping review
Source: Int J Bipolar Disord. 2022 Mar 14;10:8. doi: 10.1186/s40345-022-00255-7 (PMC8921376; doi:10.1186/s40345-022-00255-7)
Supplement: Supplementary file 5 — Additional file 5: Appendix S5. Table complete results. [file 40345_2022_255_MOESM5_ESM.xlsx]

## Sheet: Complete results
Table complete results
Reference	Diagnostic group, N, age	Current mood	Study design	Study aim	Definition EF	NP EF tests	NP outcomes	WP / WF	Definition OF	OF measurents	OF outcomes	OF & EF relation outcomes
Altshuler et al. (2007)	BD I, BDII N=213 Age < 55 years	Depr: 47% Mania: 29% Mixed: 23%	Cross-sectional	To assess the association between neurocognitive funct. and occupational funct.	No	EXIT	40% above cut-off (>4)	WP	FT, PT employment (less than 30 hours per week), unemployed & not sure of being able to return, unemployed & not expected to work.	SCID; semistructured interview	N=122 unemployed N=91 employed	Most significant factors to explain the occupational role function were EXIT score, number of psychotropic medications, number of lifetime psychiatric hospitalizations.
Anaya et al. (2016)	N=176 BPI; N=48 BPII; 18-55 years	Euth.	Cross-sectional	To explore the association between cognitive reserve (CR) and the three main areas of impairment encountered in euthymic BD: cognitive functions, psychosocial funct. and health-related QoL.	No	SCWT; WCST; FAS (COWAT); arithmethic; DF; letter-number sequencing	↑ correlation between CR and cognitive funct. in WM, PS and verbal memory. ↑ CR related to ↑ performance in all the cognitive domains.	WP	No	FAST; PRESCA-2 as proxy for CR	Occupational status in categories (e.g. employed, housewife, retired)	↑CR was associated ↑ cognitive funct. and ↑ psychosocial funct.
Andreou et al. (2013)	BD I; BD II; BD, type not specified; N/A	N/A	Qualitative review	To overview recent literature on the association of neurocognition and psychosocial funct. in BD.	No	various	Not reported separately	WP	No	various	Not reported separately	Attention (TMT-A, digit span forward) and EF (TMT-B and verbal fluency) associated with functional capacity; Baseline WM a predictor of occup. funct. after 4 years.
Baune et al. (2013)	BD I, BDII, BD-NOS N=486; 17-60 y	Depr; Mania; Mixed: Euth.	Systematic Review 52 articles	The cross sectional and longitudinal relationships between neurocognitive function and general function.	No	TMT; SCWT; WCST; COWAT	Not reported separately	WP	No	SOFAS; Strauss-Carpenter; Whodas 2.0; FAST; GAF	Not reported separately	↑ verbal learning, verbal memory, PS, attention, and EF prospectively associated with ↑ future general and occup. function in several longitudinal studies.
Baune et al. (2015)	N=472; BD I; BD II; 18-60 years	N/A	Systematic review	To examine the literature on the cross-sectional and longitudinal relationships between cognitive function and general function depending on the clinical phase of BD.	No	TMT-B; SWCT; WCST; COWAT phonemic and semantic fluency	Not reported separately	WP	No	Strauss–Carpenter scale ; FAST; MSIF; SAS; SOFAS; WHODAS 2.0; GAF	Not reported separately	EF commonly affected; EF and RT is associated with active occupation at two-year follow-up; attention and EF at baseline associated with ↑ 12-months general function; ↓ in EF and PS baseline to six- year follow-up ↓ occup. function; manic episodes and number of pers. errors contributed to ↓ work adjustment.
Bearden et al. (2011)	BD I; Phase 1: N=140 Phase 2: N=79; 18-65 years	Euth.	Longitudinal, prospective	To assess the cross-sectional and prospective longitudinal association between neurocognition and occupational funct. in subjects with BD who had recently achieved symptomatic recovery following a manic episode.	No	WCST; TMT-B; LNS (WAIS).	Baseline episodic memory, visual scanning, WM ⁄ attention, and SP were all significant predictors of baseline functional recovery and EF was trending.	WP	No	LFQ: four items to assess occupational funct. (quantity and quality of work).	Of symptomatically recovered 57% met criteria for occupational recovery at that timepoint based on the LFQ.	Cognitive changes in all domains except PS were highly significant predictors of occup. recovery;cognitive measures at the time of symptomatic recovery, particularly in the domains of WM ⁄ attention and SP, are strongly associated with concurrent occupational recovery.
Bello (2009)	BD I n=34, BD II n=13;18-59	Euth.	Cross-sectional	To investigate the association between neurocognitive deficits and functional outcome in BD.	No	TMT B; WCST; COWAT -FAS	within normal limits on the neurocognitive measures. variability for Biber total, Phonemic fluency, and Block Design. BD I en BD II no sign, differences.	WP	good work funct.: 1) working FT 2) working PT and attending school PT, 3) attending school FT ; moderate work funct. : 1) working PT, or2) attending school; poor work funct. : 1) not working in a job or attending school.	LFQ; UCSD; W-QLI	LFQ indicative of mild problems. Individual domain scores: no problems to mild problems	Work performance level was not significantly predicted by the cognitive domains of verbal learning and memory, EF, and attention/psychomotor speed.
Boland & Alloy (2013)	BD, type not specified;N/A	N/A	Qualitative review	Review the current research on sleep disruption; cognitive deficits; associations between sleep and cognitive performance; integrate the evidence; propose a targeted line of research to examine these hypothesized mechanisms.	an umbrella term that can refer to a broad range of processes including planning, motivation, and inhibition	TMT-B; SCWT; COWAT -FAS and semantic fluency; DS (WAIS)	Large EZ for cat. fluency and mental manipulation (e.g., reverse DS), executive control (TMT-B) ; Concept shifting (WCST pers. errors ), and cat. fluency; medium EZ for response inhibition, abstraction, set shifting; small EZ letter fluency.	N/A: only mentions OF, no description or further elaboration	No	Not reported	Not reported	Cognitive variables significantly associated with employment trajectory, e.g. subjective concentration problems; significant association between impaired attention and unemployment; a measure of EF (DS back) was the only other cognitive variable found to be associated with general as well as occupational funct. at 4-year follow up.
Boland et al. (2015)	N=24; BD I; BD II; N=24 HC; 18-65 years	Euth.	Cross-sectional	A focused examination of work disability by examining the relative contributions of sleep disturbance and cognitive impairment.	No	TOL; Stroop (DKEFS); DS (WMS)	Not interpreted	WP	No	Work performance questionnaire,questionnaire created for this study; total months of employment, no. of firings, and no. of incidents of self-terminated employment	BD ↑ lifetime unemployment, ↑ incidence of being fired	Poorer set shifting ability (Stroop Inhibition/Switching ) associated with↑ lifetime firings ; deficits in executive planning (TOL) associated with↑ lifetime firings; ↓set shifting ability associated with ↑ lifetime firings; ↓CVLT associated with ↑ months of lifetime unemployment.
Bonnín et al. (2014)	BD I n=85; 18-65	Euth.	Cross-sectional	To determine which patient characteristics, clinical features and neurocognitive variables were associated with poor work adjustment.	No	WCST; SCWT; TMT-B; FAS and Animal naming	Two comparisons were found to be significantly different between both groups [good and poor work adjustment groups]: perseverative errors in the WCST and TMT-B.	WP	Poor adjustment: (a) receiving Social Security disability payment; (b) continuing job instability due to changing jobs frequently because of repeated job loss in the last year; and (c) sheltered or uncompetitive employment. Good adjustment: competitive employment (FT or PT) on a regular basis;	Work-focused interviews based on criteria in the EMBLEM study; occupational status during the last year	Good work adjustment: 63.5 % poor work adjustment: 36.5 %	No. of manic episodes and pers. errors on the WCST contributed significantly to the final model. Both contribute to poor work adjustment. The strongest predictor was no of manic episodes. The model explained up to 36 % of the variance in work adjustment.
Bonnín, et al. (2010)	N=24 BD I; N=8 BD II; 18-65 years	Euth.	Longitudinal, please specify: 4 year follow-up.	To assess which clinical and neurocognitive variables would best predict the functional outcome of euthymic BD in the 4-year follow up study.	No	TMT-B; SCWT; WCST; FAS; DB	Mean and SD on the measurements are reported (no normative comparisons)	WP	No	GAF and FAST	Not reported	Occup. funct. correlated with: HDRS, YMRS, DB(WAIS); not only subdepressive symptomatology but also a measure of EF, digits DB, affected the occup. funct. at 4-year follow-up.
Bowie et al. (2010).	N=130 BD I; N=161 schiz. or schiz-affec.; 18-80 years	Depr.; Hypomania; Mania	Cross-sectional	We extend to BD our previous findings on schizophrenia, which suggested a relationship between neurocognition and real-world behavior that is largely mediated by functional competence.	No	TMT-B; WCST; WAIS letter-number span test; Semantic fluency test	Not reported separately	WP and WF	Employable skills, level of supervision required to complete tasks, punctuality, ability to stay on task and complete tasks.	UCSD; UPSA; Social Skills Performance Assessment; Real-world functional outcome by Specific Level of functioning Scale	Not reported separately.	Neurocognition’s association with work skills in the BD group was mediated entirely by adaptive and social competence. Neurocognition was not a direct predictor of work skills.
Burdick et al. (2010)	N=33; BDI; mean: 40 years (SD 6)	Depr. (current or recent); recent mania	Longitudinal, Follow-up 15.7 years after index hospitalization	To evaluate relationships between neurocognitive performance and affective symptoms relative to psychosocial funct..	No	TMT-B; WCST; COWAT-FAS	Mild deficits on the WCST (not clinically significant) Trail-B (-1 SD)	WP	No	Strauss- Carpenter	The mean Strauss–Carpenter work function rating for the full sample was 2.4 ± 1.8 (on a scale of 0–4, with four representing excellent functional status and 0 reflecting total disability).	Verbal learning/memory impairment influence occupational status even after controlling for recent affective symptoms, course of illness features, other cognitive measures, and medication loa
Chen et al., (2021)	BD I; N=128;> 20 years	Euth.	Longitudinal	To establish a retrospective cohort of BD patients and to evaluate their cognitive changes over time by looking at age hinge points of cognitive decline, to characterize heterogeneous cognitive profiles, and to examine the risk factors for longitudinal cognitive decline. Lastly, to evaluate whether different cognitive changes impact daily functions in patients with and without cognitive decline.	No	TOL; Digit Sequencing Task; BAC-A; COWAT; EIT	Longitudinal cognitive decline shows wide-range of domains of impairment, rather than in only some specific cognitive domains.	WF	No	WHODAS 2.0	Regular job: without cognitive decline 25,8%; with cognitive decline 19,1%	Group without cognitive decline, no significant correlation between functional and cognitive domains. Cognitive decline group showed strong links between various cognitive domains and daily functions (r ranging from 0.64 to 0.76). EF vs job &learn not significant.
Crouse et al. (2020)	BD type not specified, N=88 (14%)	N/A	Longitudinal	To determine the association between neurocognitive subgroups and social and occupational courses.	No	TMT-A; TMT-B; RAVLT (sum trials 1-5); RAVLT (20-min delayed recall); RVP; PAL; spatial span task; COWAT letters.	Three clusters: cluster 1 (global impairment): 1-2 SD ↓ cognitive flexibility, sustained attention, verbal learning, verbal memory, visuospatial memory and set- shifting. 0.5-1 SD ↓ processing speed, verbal fluency and working memory. Cluster 2 (intermediate impairment): cognitive flexibility and sustained attention falling ↓ 0.5 SD. Cluster 3 (normal range): performance 0–0.5 SD ↑ for all domain…	WP	No	SOFAS	SOFAS scores (100 point, ↑ = better). Cluster 1: M=55.9 (SD 9.8). Cluster 2: M=59.8 (SD 9.6). Cluster 3: M=62.8 (SD 9.4).	Data-driven neurocognitive subgroups are predictive of functional course for up to 3 years, with a global impairment subgroup following the poorest course of functioning independent of gender, premorbid IQ, level of education, level of symptom severity and presence of a primary psychotic disorder.
Crowe et al. (2020)	N=3 BD I, N=6 BD II N=11 MDD; 21-55 years (mean 35)	not specified	Qualitative; Cross-sectional	To explore participants' subjective experiences of cognitive impairment after discharge from mental health services following treatment for a depressive episode associated with MDD or BD	Broad within thinking: organizing	Semi-structured interview focused on the participant’s description of their cognitive funct.	Problems with organizational skills and had lost the ability to undertake what was usually routine and did not require conscious effort.	WF	No	Semi-structured interview	The consequences of their cognitive funct. on their work funct. resulted in a sense of shame and a need to take time off work.	Cognitive difficulties impacted on domestic, relational and occ. funct.; problems with memory, concentration, organization and decision-making.
Deckersbach et al. (2010)	BI, BII N=18; Age M=36,8 (SD7,8)	Euth.	Intervention, open trial	To investigate whether a new cognitive remediation (CR) treatment would be associated with improvement in psychosocial funct.	Briefly: i.e. planning and problem-solving.	FrSBe; RBANS, D-KEFS subtests	TMT Number-Letter Sequencing (D-KEFS) 1SD ↓; Card Sorting Test (D-KEFS) 0,5 SD ↓; Executive Dysfunction subscale (FrSBe) score 1.5 SD ↑.	WP and WF	“Absenteeism” (missed days of work) and “Presenteeism” (lost productivity due to low performance while at work)	HPQ	Moderate to severe degree of work impairment	No signiﬁcant correlations between any of the neuropsychological measures and the pre-treatment HPQ total lost work performance, presenteeism or absenteeism; changes in EF, in part, account for the improvements in occupational funct. observed in the present study
Demant et al. (2015)	N=27 BD I; N=13 BD II; 18-50 years	Full or partial remission	Intervention; RCT	To investigate the effects of group-based CR on cognitive dysfunction in individuals with BD who experienced cognitive difficulties	No	TMT-B; Spatial Working Memory (SWM); LNS, Verbal fluency, RBANS digit span; CPFQ; (CFQ)	no objective cognitive dysfunction in EF or sustained attention as reflected by TMT-B and RVP performance	N/A	No	FAST; WHOQoL-Bref; WSAS	WSAS: results in table.	No effects of CR vs. ST on verbal memory, sustained attention, EF or psychosocial function.
Demant et al. (2015)	BD I: N=43; BD II: N=34; 18-65	Full or partial remission	Cross-sectional	To investigate the relation between subjective and objective measures of global cognitive function and within individual cognitive domains, (ii) to investigate how subjective and objective cognitive dysfunction relates to psychosocial funct., and (iii) to identify predictors of subjective and objective cognitive dysfunction and of psychosocial funct.	No	TMT-B; WAIS-III: Letter-Number-Sequencing; Verbal and semantic fluency; CPFQ; CFQ	Not reported separately	N/A: WSAS only mentions "ability to work"	No	WSAS	no	A moderate, significant correlation between subjective cognitive complaints and poor psychosocial function; no correlation between global objective cognitive dysfunction and WSAS; psychosocial function was not associated with objective cognitive dysfunction.
Depp et al. (2012)	BDI; n=229; 21-64 years	Depr. (mild)	Cross-sectional	To assess the predictors of employment and residential independence; The influence of cognitive impairment and affective symptoms on employment and residential independence.	No	WAIS III LNS; Animal Fluency; WCST; TMT-A & B	Employed and independent patients showed a level of cognitive ability only slightly ↓ normal range (0.2 SD); sustained attention, executive control, and psychomotor speed > 0.5 SD ↓	WP	No	UCSD Performance-Based Skills; Occupational status (DIGS)	30% was unemployed. Among those employed, mean number of hours per week worked was 32.9; rate of unemployment was roughly three times higher than the general population.	The strongest and only significant predictor for employment status was the cognitive composite score.
Depp et al. (2012)	N=1344 (mean proportion of patients with BD I was 80.9%)BD I; BD II; 22.7-73.6	N/A	meta-analysis; 22 papers from PubMed and PsycINFO	A meta-analysis of studies reporting associations between performance-based assessment of neuropsychological funct. and diﬀerent measures of functional abilities and outcomes	Executive control skills: i.e., cognitive ﬂexibility, suppression of automatic responses and conscious allocation of cognitive resources; Reasoning⁄problem-solving skills: the ability to discern underlying relationships	WAIS: DS, LNS, Similarities; COWAT-FAS; semantic fluncy; WCST; Tower of Hanoi/London; DRS Conceptualization, Initiation/Preservation; Ideational Fluency;DRS SCWT;CANTAB: IED,SOC, SWM; EXIT; Trails B	Not reported separately	WF	The capacity or performance on daily tasks that are essential for maintenance of social and occupational roles.	GAF; SAS; Multi-dimensional Scale for Independent Functioning; Scaled Interview for Maladjustment; Social and Occupational Functioning FAST; Specific Level of Functioning Scale; Strauss–Carpenter Scale	Not reported separately	The effect of cognitive ability on funct. can be interpreted as small to moderate in magnitude. The highest strength of association was Working Memory.
DeTore et al. (2018)	N=25 BD N=49 SCZ N=33 other; BD: Mean 23 (SD 9,66)	not specified	Cross-sectional	Whether the Managing Emotions branch is uniquely predictive of psychosocial funct. after controlling for performance on the other cognitive tests in the MCCB	No		Bipolar disorder performed better than people with other diagnoses, also consistent with other studies of social cognition.	WP	No	interviews by asking participants how many months they held competitive (a job owned by the client paying competitive wages) jobs, and (separately) non-competitive jobs (sheltered work with pay commensurate with work performance; stipend work) over the prior 5 years.	Competitive employment in the past 5 years: 72%. Non-competitive employment in the past 5 years: 24%.	Participants with worse Managing Emotions performance had previously worked more months of non-competitive employment, but performance was not significantly correlated with months of competitive work in the past five years. => not BD specific
Dickerson et al. (2004)	N=117 (BD I, II, NAO)	most recent episode was reported for BDI and II: depr, (hypo)ma, mixed,	Cross-sectional	To identify the variables associated with employment status among persons with bipolar disorder, including cognitive functioning, severity of symptoms, demographic variables, and variables related to course of illness	No	TMT-A; RBANS; WAIS III (information & letter-number sequencing)	Only mean scores (SD) reported but not described/interpreted in results. Their mean scores were below those that would be expected for nonpsychiatric patients.	WP	Current employment status was categorized as unemployed or no current work activity; current participation in volunteer work, sheltered work, or part-time competitive work (less than 20 hours per week) or part-time student status; or current participation in full-time competitive work (at least 20 hours per week) or full-time student status.	No	Most participants (N=60) were categorized as having no work activity.	Four variables contributed independently to employment status by the likelihood ratio test: RBANS total score, Brief Psychiatric Rating Scale total score (symptoms), previous hospitalizations, maternal education. Regression RBANS: only the immediate memory subscale of the RBANS contributed independently to employment status. (Immediate memory score is described as “immediate verbal memory” in the…
Dickerson et al. (2010)	BD I; BD II; BD NAO;N=75 (baseline) N=52 (follow-up) BD I N=38 BD II N=12 BD NOS N=2; 18-50 years	Euth. (partially of fully remitted)	Longitudinal cohort, prospective	We assessed patients with BD undergoing a psychiatric hospital admission early in the illness course and determined predictors of subsequent occupational and overall social adjustment at a six-month follow-up.	No	TMT-B; SCWT; WCST; WAIS III: LNS	The scores are not interpreted by the authors.	WP (categories)	No	Modified Vocational Index; SAS work global score	Limited occup. recovery and overall social adjustment six months after a hospitaladmission; 54% working FT in competitive jobs or FT students. 21% PT workers or students, 2% volunteer, 2% medical leave, 21% unemployed; SAS mild maladjustment.	Neither memory nor EF predicted functional outcomes. Occupational status at follow-up was not significantly associated with any of the cognitive variables.
Drakopoulos et al. (2020)	N=79 BD I N=40 BD II	no acute depr or hyp, but not always asymptomatic	Cross-sectional	To investigate the relative importance of demographic, clinical and neuropsychological factors on occupational dysfunction in BD.	No	5 tests from D-KEFS: color-word interference test; verbal fluency; design fluency; TMT; tower test.	Cognitive flexibility and inhibitory control captured largest differences between active and inactive group.	WP	Categories: (1) working 50% or more in competitive employment, (2) working 50% or less in competitive employment, (3) unemployed, (4) supported employment, (5) idle.	categorized information; GAF; Sheehan Disability Scale.	Active (N=86) and inactive (N=34) group. Inactive included categories 2-5.	EF was the only factor that accounted for a significant amount of the variance in occupational status when clinical factors and IQ was taken into account. Taken together, our results suggest that poor EF is the main factor associated with occupational dysfunction in bipolar disorder patients.
Duarte et al. (2016)	N=2669; BD I; BD II; BD NAO; N/A	N/A	Qualitative review; January 1990 – November 2013;23 papers	To investigate the association between neurocognitive impairment and occupational funct. in BD.	No	TMT-B; SCWT; WCST; D-KEFS; COWAT-FAS; animal fluency; battery of objective measures; self-report assessment structured interview	Not reported separately	WP and WF	Based on employment status: FT,PT or otherwise;"good" or "poor" group based on occup. adaption; ‘working vs not working’ dichotomy; third group with "PT" or "retired/disabled" ; good or poor : good/acceptable level of funct. or otherwise; "good"/ "poor" occup. adaptation determined by good/acceptable level of funct.most of the time, versus not working or exhibiting difficulties in their jobs. "go…	SOFAS; LFQ; UCSD; HPQ; employment status; FAST	Employment status; Working vs. not working dichotomy; Good vs. poor level of funct; Good vs. poor work adjustment	20 studies identified a relationship between neurocognitive funct. and occup. funct. in BD. Reduced performance on verbal and WM emerged as important factors for predicting occup. funct. over time; particularly sensitive to changes in occup. funct.: EF, verbal memory, PS and attention.
Esan et al., 2020	BDI N=76; SZ N=130; 18-60	Euth.	Cross-sectional	To compare the magnitude and specificity of neurocognitive functioning (NCI) in BD euthymic patients with a demographically matched sample of patients with SC in remission and healthy controls in Nigeria. In addition, the relationship between the NCI and (social and occupational) funct. among patients with BD was explored.	No	SKIP: WMT; VFT	BD worse than HC on VLTI/D and VFT.	WF	No	SOFAS	Moderate difficulty in social and occupational funct.	Sign correlation between SOFAS score and VLT-I and total SCIP score. Multiple regression showed HDRS and VLT-I sign predicted SOFAS.
Forcada et al. (2015)	N=52; BD I; BD II; healthy controls: N=49; 47.52 (SD 11.9)	Euth.	Cross-sectional	To investigate the role of CR in predicting psychosocial and cognitive outcome in euthymic BD	No	(TMT-B); WAIS-III DB; Stroop inhibition	↓ executive tasks : digit forward, TMT-B, and Stroop inhibition	WP	No	Categorized information: active: (e.g. FT or PT job, student); inactive (e.g. unemployed); retirement (i.e. permanent sick leave or pensioner); FAST; CR proxy; GAF	CR education-occupation: 4.9 (3.2), range 0-19 (higher score indicates higher CR). FAST occupational subscore: 6.9 (6.2). This was the highest subscore of the FAST (higher scores indicate more problems).	CR was a significant predictor of cognitive and psychosocial funct. in euth. BD.
Fulford (2011)	N=42; BD I; 18-65 y	Euth.	Cross-sectional	Researchers have shown this variability in quality of life to be partly explained by symptom severity, educational attainment, illness characteristics, and cognitive variables (e.g., EF). The current study extends this research by examining the role of emotional intelligence in the QoL and social and occup.funct. of people with BD.	Specific set of cognitive abilities associated with planning, initiating, and monitoring complex goal-directed behavior, with the primary anatomical substrates being localized in the frontal lobes of the cortex	TMT-B; SILS: intellectual ability; Mayer-Salovery-Caruso Emotional Intelligence Test; Assessing Emotions Scale	The Understanding Emotions scale of the MSCEIT was positively related to EF. The Emotional Reasoning Scale was related to e.g. occupational prestige scores and executive function.	WP	No	WHOQoL-Bref; NPB; Employment stability (number of consecutive months employed at one’s current job)	The only significant predictor of occupational funct. was educational attainment.	The Managing Emotions scale of the MSCEIT was related to occup. prestige and job stability.
Gilbert & Marwaha (2013)	N= 3184; BD I; BD II; BD, type not specified; N/A	N/A	Systematic review	To identify predictors of employment in people with bipolar disorder.	No	Measures varied between studies and there was little replication in assessing the effects of different aspects of cognition amongst the studies found.	Not reported separately	WP	Measure of work outcome: employment rate	Strauss Carpenter work outcome scale, Work Adjustment Scale, and FAST Measurements varied across studies.	Employment rates ranged from 61-75% (mean 66%).	High scored digit backwards test predict lower disability. Executive/reasoning domain predicted membership of the “good” or “low” occupational adaptation group.
Gilbert et al. (2010)	N=154; BD I; > 18 y	Not specified	Cross-sectional	To add to the few existing studies on cognitive function and functional outcome by using an innovative and sensitive method for assessing cognitive function in order to predict employment trajectory.”	No	BD Visit Form: assessments of memory and concentration; categorical responses on four items were used to assess cognitive funct. in relation to daily funct.	Not reported separately	WP	No	Working (FT, PT, homemaker, volunteer); not working (leave of absence, disability, unemployed, no longer volunteering); GAF.	Good stable: working at baseline and study termination 46.6%; Poor stable: not working 30.4%; Improving: not working at baseline, working at study termination 14.2%; Worsening: working at study baseline and not working at study termination 8.8%.	Baseline self-reported cognitive problems were more often reported in the PS versus GS groups. Baseline self-reported cognitive problems but not baseline physician-rated concentration and memory problems predicted employment group despite a significant correlation between these variables.
Godard et al. (2011)	N=8 BD I; N=6 BD II; N=16 MDD; healthy controls N=30; 18-65 years Mean age BD group: 45.4 (9.1)	Depr.	Cross-sectional	To characterize the psychosocial and neurocognitive profiles of patients with MDD and BD during major depressive episodes. (…) The second aim was to investigate relationships between clinical variables, psychosocial funct., and neuropsychological performance.	No	Attention: D-KEFS; CogitEx II battery; EF: D-KEFS (Verbal Fluency Test, Design Fluency test, Tower test	During a depr. episode: executive impairments (71% BD).	WF	No	LIFE-RIFT	Moderately to severely dysfunctional with regard to work; BD patients did not have poorer occupational funct. than MDD patients.	Maximum work was related to attention, EF, and verbal memory.
Harvey et al. (2012)	The review reviews literature on SCZ and BD; age n/a	N/A	Qualitative review	We propose that there are other potential endophenotypes relevant to the complex disability construct such as impairments in functional capacity, which is the ability to perform critical everyday living skills in controlled settings similar to the environment where neuropsychological (NP) performance is examined.	No	performance-based measures of everyday living skills (as measures for functional capacity). Besides to NP-tests as measures for (neuro-) cognitive skills	Symptomatic BPI: widespread cognitive abnormalities; multiple studies : persistent residual NP impairments in patients in nonsyndromal phases.	WF	No	n/a	A meta-analysis of 17 studies examining psychosocial outcome in patients with BPI found that 30%–60% of them fail to regain full funct. in social and occupational domains.	While the most consistent determinant of impairments in everyday funct. across neuropsychiatric conditions appears to be cognitive impairments, NP deficits account for only a moderate amount of variance in concurrent everyday functional impairments; the correlation is in the range of r = .3–.5. (this related to studies conducted with a sample of patients with schizophrenia)
Harvey et al. (2010)	BD, type not specified; schiz.; age not reported	N/A	Qualitative review; total number of included papers for the review is not reported	We highlight similarities and differences in cognitive and functional disabilities found in BPD and schiz. patients. We also indicate where additional knowledge can be gained for BPD based on application of technical and conceptual advances, as well as advances in treatment, in common use in contemporary schizophrenia research.	No	N/A.	During remission: Approx. 60% are cognitively impaired at a level deemed to be clinically relevant. Longitudinal research: cognitive deficits are present at first episode, persist over time, and may worsen with repeated acute episodes. Possible core deficits in remitted BD patients: attention, verbal learning, and EF.	WP and WF	functional recovery from a first manic or mixed episode as regaining highest levels of premorbid occup. and residential status; Functional capacity is an estimate of ability to perform tasks relevant to everyday funct., usually assessed in a controlled setting using scores on performance-based tasks.	GAF; SAS	From a recent review: 57-65% were unemployed and up to 80% were considered to have at least a partial vocational disability; 43% of BD patients reached functional recovery at two-year follow-up, after a first hospitalization (first episode manic or mixed); Another study found that only 24% achieved functional recovery within a year of index hospitalization for mania or mixed episode.	In a study among US veterans, EF was strongly associated with vocational outcomes. In a trial for cognitive remediation for BD patients it was found that improvements in EF were correlated with improvements in vocational funct.
Jensen et al. (2015)	N=84 BD I: 61%; BD II: 39% N=68 healthy controls; Patients: 36 (10) HC: 34 (12)	Euth.	cross-sectional	(I) to investigate the validity and reliability of the SCIP and COBRA for detection of cognitive dysfunction in BD (II) to establish the optimal cut-off points and explore whether optimal screening involves objective, subjective of a combined measure of cognitive dysfunction, and (III) to investigate the association between patients’ scores on the SCIP and COBRA and their socio-occupational capac…	No	WM verbal fluency, PS; WAIS-III LNS; - RBANS digit span forward; Verbal fluency with letters S, D; Subjective: COBRA: cognitive difficulties in daily life situations; CPFQ: physical and cognitive funct.	30% of BD; positive for cognitive dysfunction; BD experience↑cognitive complaints : 63% BD 1.5 SD ↑HC group, indicating significant cognitive complaints; the majority of patients with objective deficits also experience cognitive difficulties.	N/A	No	FAST; Work and Social Adjustment Scale	no	Both objective and subjective measures of cognitive dysfunction were associated with socio-occupational impairment in the patient group.
Jensen et al. (2016)	N=193; BD I: 58%; BD II: 42%; N=110 HC; 18-65 years	Depr.; Hypomania; Mania	Cross-sectional	To identify discrete neurocognitive subgroups in a large group of fully or partially remitted patients with BD using a data-driven approach.	No	WAIS-III: LNS; RBANS digit span forward; letterfluency	46.1% intact cognitive function;- 32.6% ‘selective’ cognitive impairment (Verbal learning, WM and executive skills are within normal range. PS and overall composite score were severely impaired; 21.2% ‘global cognitive difficulties (This subgroup displayed impaired performance on verbal learning, working memory, and executive skills.	WF	No	WHOQoL; WSAS	WSAS score for total BD patients: 16.5 (8.6) WSAS score for cognitive subgroups: - Intact: 14 (8) - Selective: 18 (9) - Global: 18 (9)	Globally and selectively impaired patients reported poorer work and social adjustment, more stress, and more subjective cognitive difficulties than the cognitively intact patients. Globally impaired subgroup had poorer work than the intact group. Selectively impaired subgroup also poorer work than the intact group, but these differences generally less pronounced than for the globally impaired sub…
Jiménez et al. (2012)	N=138; BD I; BD II, >18 years (mean 46)	Euth.	Cross-sectional	To investigate the functional impact of trait-impulsivity in subjects with BD.	Impulsivity was defined as: “the tendency to respond to stimuli without reflection or full assessment, resulting in inability to conform behavior to contextual demands.”	Baratt Impulsivity Scale (BIS-11) Three subscales: 1. Attention/cognition 2. Motor 3. Non-planning impulsivity	Higher scores (range 30-120) on the BIS-11 indicate higher levels of impulsivity (controls generally score in the range of 50-60). Scores ranges from 40 to 91. Not interpreted.	WP	No	FAST (with one subscale about occupational funct.)	Not interpreted	The presence of impulsivity was strongly associated with functional impairment.
Kaya et al. (2007)	N=43; BD I; 18-65 years	Euth.	Cross-sectional	To assess remitted BD in terms of affective, cognitive and social funct.	No	SCWT P 300	Impaired mental processing such as response to stimuli, decision-making, information delivery and performance: cognitive aspects of attention recorded. There was no difference in Stroop Test measurements between bipolar and control groups.	WP and WF	No	GAF; SFS	Employment or occup. was more impaired in the BP-D group than in the control.	No relationship investigated between cognitive measures and SFS scales.
Latalova et al. (2010)	N=23; BD, type not specified; 23-70 years	Euth.	Cross-sectional	To examine the cognitive function, level of dissociation and QoL and their interrelations in patients with bipolar affective disorder in remission.	No	TMT-B; Verbal Fluency Test	Scores are not interpreted.	WP	No	Q-LES-Q	Not reported separately	The comparisons of cognitive tests in employed and unemployed BD show statistically significant difference between these subgroups only in the D2 test (attention).
Leany (2011)	N=29; BD, type not specified; 19-58 years	Euth.	Longitudinal	To determine the extent to which neurocognitive abilities can predict functional outcomes over the long term, with a secondary goal to examine the stability of neurcognitive deficits over time.	No	WCST; WAIS-III: DS; spatial span.	Changes betweenT1 and T2: EF and Visuo-construction/spatial; changes in these domains indicated a statistically significant (although clinically unremarkable) decline, rather than improvement.	WF	No	LFQ; UCSD Performance-Based Skills Assessment; Wisconsin Quality of Life Index - GAF (SCID)	Not interpreted separately.	Best predictor of UPSA performance was visual learning and memory. Better visual learning and memory indicated better UPSA-performance.
Lee et al. (2013)	BD NOS (and mixed group; mood disorder and SZ spectrum). Baseline: N=52 BD, Follow-up: N=29 BD; 12 - 35 y	BD in the poor outcome group ↑ on the BPRS mania scale	Longitudinal	To determine whether neuropsychological funct. longitudinally predicts socio-occup. funct. over and above symptomatology in a young mixed psychiatric sample with MD, BD or psychosis.	No	TMT-B; (SSP); COWAT-FAS and animals Fluency.	At baseline, patients with poor outcome performed significantly worse on tests of WM, verbal memory retention, visual memory, and attentional switching.	WP	No	SOFAS; WHODAS 2.0; WHOQoL-Bref.	“good outcome” and “poor outcome”. Good outcome patients reported ↑ QoL,↓disability, were more often employed, in a romantic relationship, and less likely to be on a disability support pension. BD good outcome group: 43.4%, poor outcome group: 15%.	Functional outcome was most strongly predicted by baseline neuropsychological performance, controlling for initial level of funct. and concurrent symptoms. Baseline verbal and visuospatial memory, spatial WM, and attentional switching were instrumental to socio-occupational funct. 6 to 48 months later.
Lee et al. (2015)	Mood disorder: N=71 Bd: N=61 SCZ N=35; 12 - 35 y	clin. stable	Longitudinal	To clarify the longitudinal course of neuropsychological funct. in clinically stable adolescents and young adults recently diagnosed with MD or BD, compared with a broadly defined SZ cohort at a similarly early stage of illness.	No	Conceptual flexibility. Intra-/Extradimensional shift test-total errors (IED): CANTAB; COWAT-FAS	No significant results on EF compared to HC. Follow-up: no sigificant results on EF.	WP	No	WHODAS 2.0, WHOQoL, interviews and questionnaires.	No baseline differences in self-rated functional disability (WHODAS 2.0) or quality of life (WHOQoL) between diagnostic groups.	Improved sustained attention and improved verbal memory were associated with reduced functional disability; psychomotor slowing was linked to a worsening of functional disability. No significant resultats on EF.
Levy et al. (2013).	BD 1. Baseline N=82, Follow-up N=55; 18 - 59 y	No current mood state described. Mood during hospitalization.	Longitudinal,three month follow-up	To extend our previous study, which linked psychosis and cognitive impairment at discharge to re-hospitalization. (…) the current study examined, in a longitudinal design that included two points of assessment, how psychosis was related to cognitive an psychosocial funct. in those patients who were not re-hospitalized.	No	TMT-B; SCWT; WCST. COWAT - FAS & Animal Naming Task	Superior performance for the group without psychosis on most EF tests, except for semantic part of the verbal fluency task, and perseverative errors on WCST.	WP	Yes, described as adaptive funct.. This is dichotomized in employment outcomes (unemployment, partially employed, employed)	Information regarding employment was obtained from both the medical record and the clinical interview; GAF	Baseline: Without psychosis: 40% unemployment, 38% partial employment (= more than 10 per week), 22% full employment. With psychosis:35% unemployment, 30% partial employment, 35% full employment; follow-up Differences in employment status; Without psychosis: 67% of subjects regained the same work or school capacity they reported at baseline, With psychosis: 20%.	The results of the study suggest that psychosis was associated with more limited recovery in patients who were not readmitted during this period. Psychosis was associated with an increase in residual symptoms, more severe cognitive impairment, and lower adaptive funct.
Lewandowski et al. (2020)	BD I with psychosis; SZ; SZA; total N=211; 18-65 jaar BD I N=119	Euth. and non-euth.	Cross-sectional	To evaluate neurocognitive and community functioning in patients across the psychosis spectrum, and clinical and cognitive predictors of community functioning in this transdiagnostic sample.	No	WMS Spatial Span; LNS; Mazes; Category Fluency	Mild impairment WM and Problemsolving BD<HC.	WF	No	Multnomah Community Ability Scale	MCAS 47.0 (6.2);SZ<BD<HC	MCAS correlated with all MCCB cognitive domains and the Composite. Correlations were in the small range for problem solving, in the medium range for attention,, working memory, verbal, visual and social cognition, and in the medium to large range for processing speed. Of the included predictors, YMRS, PANSS Negative, and social cognition (but not processing speed) were significant. Diagnosis was …
Liu et al. (2021)	BD I; BD II; N=81; 18-60 years	Euth.	Cross-sectional	To examine the functional differences between occupational status and between subtypes in order to compare the correlation of neurocognition and social function in BD patients based on different occupational status and BD subtypes.	No	SCWT	No differences on a task for EF (SCWT) between employed and unemployed group.	WF	No	FAST	FAST occupational funct. employed 5.2 (1.3), unemployed 9.0 (1.0)	Stronger associations between social funct. and neurocognitive funct. were found in employed BD patients than in unemployed BD patients.
Lomastro et al, (2020)	BD I, BD II; N=154; 18-65	Euth.	Cross-sectional	To identify predictors of high psychosocial functioning in patients with BD.	No	TMT-B; WCST; phonological fluency	EF BD versus control deviant.	WF	High functioning: at least 30 hours per week gainful employment, homemaker, or full-time student	GAF	Only high psycho-social functioning: fulltime employment GAF > 90; 22,8 % of sample	High psychosocial funct. was associated with the performance in verbal memory, attention and EF.
Luo et al. (2020)	BD I: N=92	Euth.N=50, Depr.N=42	Cross-sectional	To investigate the prevalence and relevant factors of subjective cognitive functioning and its potential effects on predicting psychosocial functioning and suicidal ideation in BD.	No	TMT-A; TMT-B; SCWT; COBRA; DS: WAIS-RC; categorical verbal fluency	Subjective: about 87.0% of patients (almost all (97.6%) depr. BD patients and about three quarters (78.0%) of euth. BD patients) exhibited subjective cognitive dysfunction. Objective: depr. BD patients ↓ EF performance than euth. BD patients. All BD patients ↓ poorer performance than HC: global cognitive functioning,attention, processing speed, working memory, visual memory and EF.	WP	Having a job yes/np	GAF	Employment: Depressed group: N=28 (33%) Euthymia group: N=50 (50%)	Subjective cognitive functioning could negatively predict the psychosocial functioning and positively predict the suicidal ideation in bipolar patients. Depressive symptoms exerted some moderating effects on the associations between objective (but not subjective) cognitive functioning and suicide ideation, depressive symptoms could not moderate the associations between cognitive functioning (obje…
Martinez-Aran et al., (2007).	BD I N=59, BD II N=18; low funct.: 39.5 (10.2); high funct.: 38.4 (9.5)	Euth.	Cross-sectional	To identify factors, among clinical, neuropsychological and pharmacological variables, which could be associated with the functional outcome of BD.	No	TMT-B; SCWT; WCST, FAS COWAT; WAIS digit subtest	Low funct.↓ verbal memory and EF; ↓ semantic verbal ﬂuency, verbal learning and memory, attention and WM;↓ psychosocial funct. showed even ↑ impaired performance on CVLT free short and long delay recall and recognition task as well as on the Stroop interference and trail B scores.	WP and WF	Yes, operationalized in two components. (1) employed y/n, (2) occupational adaptation	GAF; structured interview	High funct. group: 90%; Low funct. group: 43.5%. Based on GAF cut-off score of 60.	↑ neuropsychological performance was found in the good occup. adaptation group compared with the low occup. adaptation group. Verbal recovery of information was the variable that best predicted psychosocial outcome of euthymic BD . Attention and concentration do not seem to be responsible for poor psychosocial function.
Martínez-Camarillo et al., (2019).	N=95 BDI; 20-65 years (mean 39.1)	Euth.	Cross-sectional	To assess whether WM is affected in patients with BD and which clinical and sociodemographic factors are related to low WM.	Work motivation is defined as the psychological processes that determine the direction, intensity and persistence of action within the work	COBRA: subjective cognitive complaints (e.g. EF, memory, attention). Motivation for Work Questionnaire	Global cognition: COBRA 65.3% (n = 62) of the patients had significant subjective cognitive complaints. MWQ: 75.3 (n = 62) of the patients had significant subjective cognitive complaints.	WP and WF	No	Employment status; WMQ	In low motivation group: 38.3% unemployed. In high motivation group: 14.6% unemployed.	Subjective cognitive complaints and unemployment were the only predictors of low work motivation (LWM).
Miguélez-Pan et al. (2014)	BD I N=31; 18 - 65 y	Euth.	Cross-sectional	To determine the executive funct. profile of a highly selected sample of euthymic BDI outpatients and to explore the complex relationship between differentiated executive processes and multiple dimensions of functional outcome.	A broad range of mental abilities to respond adaptively to novel situations and are necessary for appropriate, socially responsible and effectively self-serving adult behaviour.	ToL; TMT-B; WCST; SCWT; (WAIS-III DF+ DB; Similarities; COWAT-FAS; Five Point Test, 5PT; FAB	↓ set-shifting, verbal and non-verbal fluency, mental flexibility; slowing in plan implementing; Inhibition, WM and abstraction was preserved.	WP and WF	No	GAF, Social funct. Scale self-report, ecological indicators .	Employment: 32.3%, unemployed: 67.8%. Seniority in current job (months): mean 68.2 (SD 95.4) Time unemployed since last job (months): mean 25.6 (SD 33). Type of profession: Skilled job: 67.7% Unskilled job: 32.3%	Profession was found to be significantly associated with executive measures. Patients holding a skilled job showed↑ than unskilled job on the TMT-B and ToL execution time; Employment status not associated with executive measures. Persistent executive deficits in EutBDI may be related to their frequently reported difficulties in personal and occupational adjustment.
Mora et al. (2013)	BD I: N=19 BD II: N=9; 18 - 65 y	Euth.	Longitudinal, 6 year follow-up	To investigate the longitudinal neuropsychological profile of euthymic bipolar out-patients compared with healthy matched controls in a 6-year period of follow-up and to examine the psychosocial disabilities as related to cognitive deficits.	No	TMT-A; TMT-B; SCWT; WCST; WAIS-III: DS; COWAT-FAS	Main effects of group in executive, inhibition and verbal memory domain; The cognitive funct. of BD remains steadily affected in 6 years of follow-up.	WP	No	FAST; GAF; categorization	Baseline N (%): Active: 14 (50), Inactive: 4 (14.3), Retired: 10 (35.7). Follow-up N (%): Active: 13 (46.4), Inactive: 2 (7.2), Retired: 13 (46.4). At T1, BD were less active and more retired than HC. At T2, BD exhibited significant worsening in their work status (more retirement).	TMT-B, hit reaction time of CPT-II, immediate and delayed recall of CLVT and Stroop inhibition were correlated with worse cognitive and occupational areas and total score of the FAST; Although cognitive deficits remained stable on average throughout the follow-up, they had enduring negative effects on psychosocial adaptation of patients.
Mur et al. (2008)	N=33 (follow-up) BD I: N=24 (72.7%) BD II: N=9 (27.3%); 18 - 65 y	Euth.	Longitudinal: 2 year follow-up	Find out the longitudinal neurocognitive profile of euthymic bipolar outpatients, compared to healthy controls, over a 2-year period.	No	TMT-B; SCWT; WCST; WAIS III: DS; COWAT- FAS	EF and PS ↓ , maintained over time, do not seem influenced by any relapse.	WP	active, inactive, retired/disabled	GAF and categorization in active, inactive of retired/disabled group based on work status	Work status ↓T2,more patients retired/disabled or inactive. Active: 42.4%; Inactive: 24.2% Retired/disabled: 33.3%	Pos. relation between work status and TMT-A scores and Stroop inhibition scores. Only TMT-A scores appeared to be a significant predictor of poor work status (i.e. not actively working).
Mur et al. (2009)	BD I: N=30 BD II: N=14; 18 - 65 y	Euth.res. Depr.	Cross-sectional	To determine the impact of clinical course, subsyndromal symptoms and cognitive variables on the global funct. in a sample of euthymic lithium-treated BD.	No	TMT-B; SCWT; WCST; COWAT-FAS	Group effect in the attention domain; Group by cognitive domain interactions for attentions and visual memory.	WP	No	WHODAS 2.0, GAF	Inactive group ↓psychosocial adaptation (GAF); the ↓ the GAF , the↑the number of manic episodes and the ↑ the no of hospitalizations; WHO-DAS personal disability subscore correlated + with the HAM-D and MADRS.	Inactive patients↓ Stroop interference and TMT-A. Occup. funct. was affected by attention, PS, and visual memory. 45% of the sample remained inactive and they differed from the active patients in visual memory performance and chronicity. No significant difference in performance on executive tests between the active and inactive group was found.
O’Donnell (2016)	Study 1 N=273 (BD I N=173, BD II N=69);mean 44 Study 2 N=138 (BD I N=138, BD II N=36, BD NOS:13).mean 48 Study 3 N=140 (subtype not specified)	Study 1: moderate levels of depr. Study 2: mild level of depr.	Longitudinal; 5 year period	To identify significant predictors of OF (long-term and crosssectional) among individuals with BD in order to capture a more accurate picture of which features of BD are associated with the poor employment outcomes commonly found in those with the illness.	No	WCST; TMT B; SCWT; WAIS; DS; COWAT-FAS, Animal Fluency; Parametric Go/No Go task; BIS-11	Not reported separately	WP and WF	No	Study 1 and 2: LFQ	Study 1 LFQ; moderate levels of impairment in work funct. Study 2 LFQ: mild levels of impairment in work funct.	Variables significantly correlated with LFQ: RCFT, WCST, DS, Parametric Go/No-Go test; Attendance at work: ↑ WCST associated with ↓ LFQ Time: those with ↑ cognitive flexibility have less difficulty with attendance at work. ↑ DS associated with ↑ LFQ : ↓PS associated with ↑ problems with attendance at work; Enjoyment at work: ↓ PS predict↑ difficulty in enjoying work.; Performance at work: as depr…
O’Donnell et al. (2017)	BD I: N=173 BD II: N=69 BD NOS: N=31; 20-87 y (mean 43.7)	N/A	Longitudinal	To improve upon prior cross-sectional and limited longitudinal research by measuring a range of clinical and neurocognitive features over an extended period of time.	No	TMT-B; SCWT; WCS;. COWAT and Animal Fluency; Parametric Go/No-Go task	N/A	WF	No	Life funct. Questionnaire (LFQ): only the work domain	Baseline: overall moderate level of impairment in work funct. “…greatest difficulty in attendance at work”.	↑deficits in cognitive flexibility predicted ↑ difficulty with overall work funct. and quality of work; flexibility deficits associated with ↑ attendance problems and↓ work performance; ↑ PS difficulties predicted↓ levels of work enjoyment. Depr. and cognitive flexibility accounted ↑impediments in overall work funct.; ↓PS associated with↓ attendance at work ↓ enjoyment at work; LFQ score:↑deficit…
O’Shea et al. (2010)	BD I N=29; 18-80 y	Euth.	Cross-sectional	To examine if euth. BD patients were impaired on ecologically valid tests of cognitive function and measures of general, social and occupational funct.	No	BADS	Patients scored significantly ↓ than controls on the overall scores of ecologically valid cognitive tests of attention, memory, and EF.	WP	No	SOFAS and GAF	Unemployment BD: 14% significant impairment among the patients relative to controls was noted in occupational funct.	Unemployment significantly associated with impairment in attention, but not memory or EF; Aside from this correlation, cognitive function did not correlate with occup. funct.
Olley, et al., (2005)	BD I N=15; 18-65 y	Euth.	Cross-sectional	To investigate the presence and nature of executive deficits during euthymia, within the framework of the hypoactive PFC model. It also examined ToM, in particular its relationship with other executive abilities, and how these impact on social and occupational funct.	No	SCWT; COWAT- FAS: CANTAB (ID/ED shift and Stockings of Cambridge): abstract problem solving, attentional set-shifting, and planning. .	↓ semantic fluency in the BD group; ↓ performance on the inhibitory second trial of the Stroop task.	WF	No	SOFAS, LFQ	Both self-report and clinician-rated measures of social and occup.l funct. indicated greater difficulties in the BD group.	LFQ was not correlated with any measure of EF; there was a trend for the Duties subscale of the LFQ (ratings of work and home duties combined) to be moderately correlated with the HAM-D, with a ↑ level of depression associated with ↑ dysfunction in the execution of duties at home and work; SOFAS moderately correlated with both primary and secondary measures of the ID/ED Shift: one’s ability to so…
Robertson (2006)	BD I N=1; 54 y	N/A	Longitudinal; 37 days.	To describe the long-term evolution of insights about occupational therapy process and to identify how therapeutic goals, socially co-constructed by an occupational therapist and a client, contributed to transformative selfregulation in a mature adult man with BD.	Self-regulation: evolution of analysis, reconstruction, integration, and application of adaptive strategies was called transformative self-regulation in this study	10 debriefing interviews based on a semi-structured interview	Client was not aware of relationships between e.g. emotion regulation and activity goals.	WP and WF	No	10 debriefing interviews based on a semi-structured interview	Process that set the foundation for learning (goals, transformative self-regulation, and reflection) and other components that serve as instruments for learning (activity demands, occupational performance, and participation). These components have been defined separately and also have been described in relationship to one another.	Guiding reflection to develop transformative self-regulation led to the client’s capacity for goal-directed adaptation, compensation, and self-development. Transformative self-regulation emerged as both process and outcome of occupational therapy. This study showed that it is possible to document evidence that change in a client’s performance was a direct result of occupational therapy interventi…
Rosa et al. (2014)	BD I N=54 Stage I: N=16 Stage II: N=11 Stage II: N=13 Stage IV: N=14; > 18 years	Euth.	Cross-sectional	To assess functional status and neurocognitive performance as major dimensions of clinical staging in bipolar disorder. To that end, we report differences and relevant cutoff points obtained in patients in different clinical stages of BD using a validated instrument for the assessment of funct.	No	SCWT; WAIS III: Digit Span and LNS	Patients in stages III and IV performed poorly in neuropsychological tests when compared with HC, especially in EF (Stroop Interference), verbal learning and memory (HVLT-R), and WM and attention (WAIS-III-Digit Span forward and backward).	WP	No	FAST	Patients in stage I showed improved occup. funct. when compared to patients in stage II	No clear results on relationship between occupational and cognitive funct.
Ryan et al. (2013)	N=133 BD I N=23 BD II;Mean ages betwee 30-45 y	Euth.	Cross-sectional	Examined the impact of clinical factors, health-related quality of life, social support, personality, and cognitive factors on occupational work status in a sample of euthymic BD patients compared to a HC group.	No	TMT-B; SCWT; WCST. Purdue Pegboard test; COWAT FAS and Animal Fluency; Parametric Go/No-Go test	HC group better scores on 7 (of the 8) factors than BD group The Non-Working BD group performed less compared to the Working BD group on 4 (out of 8) factors: fine motor, emotion processing, verbal fluency processing speed and processing speed interference resolution factors.	WP	No	DIGS and Social Support and Undermining Scale (relationship dynamics in stressful situations); GAF	↑ BD were in the not working group; Working BD N=123 Not working BD N=33 BD participants in the not working group had ↑ no. mood episodes, ↓GAF , and ↓physical health relative to the working BD group. The not working group of BD : unemployed (N=13), disabled (N=20); BD in the working group, 25 (25%) declined in job class (underemployed), compared to 30.1% in the working HC group. Those in the dec…	Work-status predicted by emotion processing, verbal fluency PS and PS interference resolution; ↑ cognitive funct. more likely to be employed; unemployed or unable to work ↑ difficulties in fine motor dexterity, processing emotional information, and on executive tasks comprising a set shifting or interference resolution component compared to BD who are gainfully employed. Cognitive factors, partic…
Sachs et al., (2020)	BD I; BD II; N=43; 18-65	Euth.	Longitudinal	To identify potential cognitive, clinical and treatment-dependent predictors on functional impairment, symptom severity and early recurrence in patients with BD. As an additional predictor, the impact of cognitive psychoeducational group therapy on psychosocial function was explored; it was assessed whether BD patients and healthy controls differ regarding neurocognitive performance in EFand sust…	No	WCST; phonemic and semantic fluency .	BD ↓ in EF as measured by the WCST (↑perseverative errors and ↓ categories correct).	WP	no	Sheehan Disability Scale [SDS)	not reported	CPT-IP (total false) predicted the amount of occupational impairment 12 months later.
Samalin et al. (2016)	BD I: N=268 BD II: N=200 ; > 18 y (mean 47.7 +/- 12.5)	Euth.	Cross-sectional	(i) to conﬁrm the impact of residual symptoms on overall funct. and (ii) to explore the relationships between residual symptoms and speciﬁc functional impairments in a large sample of euthymic patients with BD in real-life conditions.	No	Emotional disturbance: Multidimensional Assessment of Thymic States (MAThyS) Scale; Visual analogue scale (VAS): measures patient’s perception of e.g. memory dysfunction, occupational stigma, and cognitive funct.	Perceived impaired concentration was associated with cognitive impairment.	WP	No	FAST	Sample was divided into two groups according to FAST cutoff points (>11 overall functional impairment). Paid employment: 48.5%; other: 51.5%.	Patients with poor overall funct. (42%) had a lower total MAThyS score (reflecting more intense general inhibition0, significantly more occup. stigma, emotional disturbance, and perceived cognitive impairment. Residual depr. symptoms and emotional inhibition were significant predictors of occup. funct; Residual depr. symptoms had impact on overall funct; Residual manic symptoms and occupational s…
Sanchez-Autet, et al., (2018)	BD I: N=159 BD II: N=61 BD NOS: N=3;>18 years	In any phase of the illness.	Longitudinal; paper presents baseline data; cross-sectional	To assess the relation of serum CRP and Hcy levels with cognitive performance and psychosocial funct. in a sample of out-patients with BD and to analyse the role of gender; to calculate the additional value of biomarkers for predicting cognitive performance and psychosocial funct..	No	Screen for Cognitive Impairment in Psychiatry (SCIP)	Cognitive impairment in 64.5% : Mild: 23.2%,, Moderate: 25.9%, severe: 15.5%; The fluency subtest showed the ↓ percentage of impaired results: 21.% in men, 26.4% in women.	WP	No	GAF and FAST	Paid employment: M 44.9% / F 51.7%; Total (49.3%; Unemployment: M 55.1%)/ F 48.3%, Total: 50.7%; a significant gender difference on the occup. funct. and leisure time subtest: women had↑ occup. funct. and ↑ impairment in leisure time as compared with men.	In men: ↑cognitive performance was significantly associated with↑ functionality;↑global cognition significantly correlated with occup. funct.. In women: there were fewer correlations. Correlations between WM and verbal learning and occup. funct;
Sanchez-Moreno, et al. (2009).	BD I and II. N varies per included study, range N=29 - 391 ; N/A	N/A	Review	To determine the level of funct. and disability in BD , focusing on 3 main areas of funct. that have been suggested to be impaired in these patients: work, social and family funct.; impact of cognitive factors and the relationship between clinical, cognitive and functional issues; to establish which factors are the most common influences on low funct. in BD .	No	N/A	Nearly 40% of early-onset patients showed cognitive impairment in later life. In general, patients complain about having difficulty in remembering names and conversations, both in the distant and more recent past.	WP and WF	Work impairment basically refers to the impact of illness on a person’s ability to work, impairment in occupational role performance and reduced work productivity associated with output, in relation to input.	N/A. GAF scores are mentioned.	FT- or PT job: 13-34% frequent problems at work; 62% of 261 outpatients moderate to severe impact of illness on occup. funct.; lack of continuity in work history, job loss, illness management strategies in the workplace, stigma and interpersonal problems at work; a huge number of BD cannot return to their previous job, adapt to other workplaces requiring lower capacities.	Verbal memory impairment has been consistently suggested to be associated with work impairment in euthymic BD patients. Attention and verbal fluency were significantly predictive of functional recovery 12 months later. EF, processing speed, and global cognitive index were the best predictor of funct. in the long term in another follow-up study.
Simonsen et al. 2010	N=120 BD N=114 SCZ	current depr. and manic symptoms	Cross-sectional	To investigate whether psychosocial function and its relationship to neurocognition and current clinical symptoms in schizophrenia and bipolar spectrum disorders differ across diagnostic categories or clinical subgroups with and without a history of affective and psychotic episodes.	No	SCWT; WAIS III Digit span (forward and backward); d-prima from the Bergen n-back test; Letter Fluency and Category Fluency	Two SCZ groups and psychotic BD group scored significantly poorer than HC across neuropsychological measures. The largest ES was found for the Digit Symbol test and the smallest for Digit Span.	WP	No	Social funct. Scale and GAF	All four clinical groups scored significantly lower than the HC across all SFS sub-scales and the total score. Both SCZ groups has significantly lower employment scores than the two BD groups.	Self-rated and clinician-rated funct. correlated significantly with all five neurocognitive measures.
Solé et al. (2012)	BD II N=43; 18-65 years	Euth.	Cross-sectional	to study a large sample of strictly defined BD-II euthymic patients to compare it with a demographically and educationally matched sample of healthy controls to elucidate the neuropsychological profile of this bipolar subtype. The second objective was to study the relationship between neurocognitive performance and functional outcome.	No	TMT-A, TMT-B, SCWT, WCST. COWAT- FAS and Animal Naming WAIS (DF & DB)	BD ↓than HC on the following measures: DF; TMT-A; WCST; CVLT delayed recall - The main executive measures affected: reasoning, problem solving, semantic & verbal fluency, WM, and SP.	WP and WF	No	SOFAS-DSM-IV	SOFAS : reasonably good psychosocial funct.; but nearly 35% of patients was unemployed .	Impairment in EF and specifically the TMT-B may be the best predictor of functional outcome for BD-II; HDRS and TMT-B could best predict functional outcome; TMT-B explained 15.9% of the variance of psychosocial funct. (SOFAS)
Solé et al. (2018)	N=109 BD I N=34 BD II; healthy controls: N=60; 18-65 y	Euth.	Cross-sectional	To identify whether there were different groups of euthymic patients with bipolar disorder who shared similar functional patterns based on the distinct domains of the FAST by means of a cluster analysis; whether participants with different profiles differed on sociodemographic, clinical and neuropsychological variables.	No	TMT-B; SCWT; WCST; COWAT; arithmetic, digits and letter-number sequencing subtests WAIS III	Not reported separately	WP and WF	Psychosocial funct.: ability to perform activities of daily living (such as handling household roles, working or studying and leisure time) and ability to be involved in meaningful interpersonal relationships.	FAST (with one subscale about occupational funct.)	Employment status (not working): LF, low funct. group (67.6%); MF, intermediate funct. (67.2%); GF, good funct. group; (12.2%)	The LF group had↓scores on PS and EF (TMT-B) than the GF group. In verbal fluency, the MF group showed ↓ performance than the GF group. Patients in the LF group: ↑unemployment,↑ residual symptomatology and cognitive deficits, ↓PS and executive dysfunction. The intermediate cluster was also composed by ↑ unemployed patients and was characterized by an older age, and ↓ performance on verbal fluency…
Strassnig et al. (2017)	BD: N=48 SCZ: N=80; 15-60 years	N/A	Longitudinal	Relationships of obesity and physical funct., together with cognitive impairments and clinical symptom severity, to the ability to live independently or sustain employment. In this paper, we examine these relationships using data from a well-characterized sample that was followed for 20 years after first hospitalization for a psychotic episode. We also used these data to assess whether people wit…	No	TMT-B, SCWT, LNS, DIGIT SPAN, Letter Fluency	SCZ ↑ cognitive impairment.	WP	Gainful employment (part or FT employment in compensated, non-supportive settings).	An interviewer-coded measure for gainful employment (PT or FT employment in compensated, non-supportive settings); information from interviews with participants, their significant others, and medical records. This was chosen to provide a less biased method for rating outcomes.	Gainful employment BD: 53.4% Approx. 30% of the variance attributable to a combination of physical mobility, assessed by chair stands, and the magnitude of negative symptoms. With the predictive influence of diagnosis controlled, chair stands, followed by negative symptoms, were the most significant predictors of employment.	In the BD group, all of the predictors but the SANS were significantly associated with employment. Cognition was not a predictor of employment when physical funct. was considered, but was correlated with the functional outcomes variables and the other predictors, particularly in the BD group.
Tabarés-Seisdedos et al. (2008)	N=43 BD I; mean 41.2, SD 11.5	Depr., manic, euth.	Longitudinal	Are neurocognition and clinical factors significant predictors of funct. (and more specifically, of changes in functional measures) one year later?; Are these relationships between neurocognition, symptoms and functional measures different for SCZ and BD I patients?	No	TMT-B, SCWT, WCST, FAS test (COWAT), WAIS-R backward part of Digit Span Test, Semantic Fluency -	SCZ and BD patients performed worse in overall neurocognitive capacity at T1, compared with HC, and at T2.	WP	“Good occup. adaptation” when working at a good or acceptable level of funct. most of the time; “low occup. adaptation” if they did not work at all or moderate or severe difficulties in their job most of the time.	WHODAS 2.0, GAF, classification of occup. adaptation, defined as good (working, acceptable level most of time) versus low (no work, moderate to severe difficulties in job).	Educational level: BP-I: mean 10 yrs (4) and HC: mean 14 yrs (4) Number with low occup.adaptation: BD-I: 63% versus HC: 16% Between T1 and T2: no differences in GAF and WHO-DAS scores.	CNCS (composite neurocognitive score) and executive/reasoning domain at baseline were associated with occupational adaptation one year later.
Torrent et al. (2007)	N=34 schizoaffective, bipolar type N=41 BD (BD I N=16, BD II N=25); 19-45 years	Euth.	Cross-sectional	To investigate further the relationship between SD and BD by means of neuropsychological function. We also examined the correlations of neuropsychological impairment in each of the two disorders with a range of clinical factors and measures of current social and occupational function.	No	TMT-B, SCWT;, WCST; COWAT FAS & animal-naming ; Digit span (WAIS)	BD patients with ↑ illness duration showed more verbal memory impairment.	WP	Occupational funct. was established as ‘low work adaptation’ when patients did not work at all or had a moderate or severe difficulties in their job.	SOFAS; occup. funct: low work adaptation: not work at all or moderate or severe difficulties: the last 3 years before evaluation.	N/A	No relationship between employment/occup.funct. and EF/neurocognition described; verbal memory dysfunction seems to be a good predictor of psychosocial outcome in euthymic BD.
Torrent et al. (2013)	BD I and BD II. Total sample: N=239; 18-55 years	Euth.	Intervention; RCT	To assess the efﬁcacy of functional remediation, a neurocognitive intervention designed speciﬁcally for BD .	No	TMT-B, SCWT, WCST, phonemic and categorical components of COWAT, subtests arithmetic, DF & DB, LNS	Changes in neurocognitive performance did not reach statistical significance at study endpoint.	WF	No	FAST	FR showed superiority when compared with TAU in interpersonal and occup. domains. 5.4% of the patients in the FR group were able to get a job, compared with none in the TAU group.	FR group showed improvement in verbal memory measures (CVLT), but the differences with the other two groups were not statistically significant. The results suggest that even though some cognitive deficits persist, patients exhibit greater ability and more strategies to cope with those deficits after receiving specific training. Significant positive effect in the OF domain. several patients got a …
Tse et al. (2012)	BD. N=6301	N/A	Meta-analysis	To ascertain the degree to which sociodemographic, clinical, cognitive, and psychosocial factors (e.g., personality, social relationships) are associated with favorable employment outcomes among people living with BD.	No	Cognitive performance category included: executive function, verbal memory, general neurocognition, verbal learning, concentration, and visual memory. 4 studies measure only executive function (N=365 participants).	Cognitive variables (average Rw = 0.30) as a whole contributed more than sociodemographic or clinical variables to employment outcomes.	WP and WF	Studies measured employment outcomes using categorical variables [for example, employed versus not employed or continuous variables [for example, work functioning or occupational functioning rating scales. For the purpose of the present meta-analysis, these were combined in order to permit reliable comparisons across various predictors of employment outcomes (see data analysis).	Work adjustment scale ;GAF;FAST; SAS; SLFS; Strauss-Carpenter work function rating; Sheehan Disability scale	Not interpreted separately.	The effects for EF and verbal memory sub-variables were statistically significant and positive: higher cognitive performance was related to better employment outcomes.
van Rheenen, et al. (2014).	BDI N=39; BD II N=12; 18-65 years	Symptomatic (n=33) and euth.(n=18)	Cross-sectional	To assess whether these processes [NC, SC and emotion regulation] represent important predictors of psychosocial funct. when considered in the context of current mood symptomatology;....we aimed to investigate the relationship between objective and subjective measures of funct., and examine whether the aforementioned neuropsychological processes contribute to these differing evaluations of psycho…	No	TMT-B, SCWT	N/A	WP and WF	No	Quality of Life in Bipolar Disorder questionnaire and GAF.	Patients has subjectively worse psychosocial funct. (QoLBD) except for ‘work’ and ‘spirituality’. Patients on AD had significantly worse work related subjective psychosocial function. Employment status: employed N=24, unemployed N=23, retired/student N=4.	Psychosocial funct. was significantly predicted by NC and emotion regulation. Emotion regulation was found to be the strongest predictor, after controlling for the effect of mood, this relationship became redundant. Neither NC or SC were significant predictors for subjective funct. (QoL). ↑ objectively rated global funct. in BD associated with ↑ subjective evaluations of mood, sleep, autonomy, co…
Varo et al. (2017)	N=104 BD I N=30 BD II; >18 years, mean 45.05 (SD 12.63)	Euth.	Cross-sectional	The main objective was to characterize three different groups of euthymic BD patients allocated according to the Emotional Intelligence Quotient (EIQ) score obtained after administration of the Mayer-Salovey-Caruso Emotional Intelligence Test (MSCEIT): Low Performance (LP), Normal Performance (NP) and High Performance (HP).	EI involves the ability to not only monitor, recognize, and reason about one's own and other people's emotions, but also to use this emotional information to guide one's thinking and actions.	TMT-B, SCWT,, WCST, COWAT -FAS and Animal Naming, Arithmetic, Digits, LNS subtests (WAIS-III)	PS and verbal fluency: differences between groups: HP group had highest scores. WM: significant group differences on all tests, except DSF (DIGIT SPAN FORWARD) in which LP group showed poorer performance; EF: significant differences in groups on both WCST and TMT-B. LP group showed the worst scores; patients with ↓ scores on the MSCEIT showed↓ neurocognitive performance.	WP	No	FAST	The LP group was the most functionally affected group showing ↑ Impairment in overall funct. and autonomy when compared to the HP group; the occupational and interpersonal relationship domains of FAST were the most impaired among subjects of the LP group compared to the other two groups.	↑ Functional impairment related to ↓MSCEIT scoreS; significant differences between groups in FAST, the LP group being the one with the↓ attainments. The LP group was the most functionally affected group showing ↑ impairment in overall funct. and autonomy when compared to the HP group. Additionally, the occupational and interpersonal relationship domains of FAST were the most impaired among subjec…
Vierck & Joyce (2015)	BD I: N=28 BD II: N=8; mean age 40.8 (SD 11.6)	Mild depr. Sympt. 30% Moderate sympt.: 14%Euth.: 53% Mixed sympt.: 3%	Cross-sectional	To investigate the impact of cognitive abilities and personality on social funct. as measured with the SAS, which assesses several aspects of occupational and social life. (…); to assess the association of cognitive domains and personality to the use of self-management techniques in BD patients only, which have been reported as being helpful in preventing relapse.	No	SCWT	HC higher on all tests than BD, except for Reading the mind in the eyes-test (no group differences).	WF	No	SAS and self-management questionnaire (measures self-management strategies, e.g. sleep, rest and exercise, ongoing self-monitoring)	SAS: BD significantly ↓ average scores than HC	Verbal memory and self-directedness (personality trait) significant predictors of psychosocial funct. (SAS); verbal memory significantly associated with psychosocial funct.; It appears that having a higher verbal memory aids social interactions with others. This study failed to find a link between EF and social function, despite the BD participants performing poorer. However, the results support …
Wilder-Willis (2001)	BD, type not specified: N=24; 19-45 years	Euth.	Cross-sectional	To determine whether executive dysfunction and memory impairments were associated with deficits in primary role and relationship funct. in euth. individuals with BPD.	No	TMT-B; WCST	Mild to moderate impairments on measures of problem solving (29%), sequencing skills (42%); 42% performed one or more SD ↓ the mean of TMT; 29% within the impaired range on the WCST for perseverative errors.	WP	Social and occup. outcome: capacity to fulfill his or her role requirements as a worker, homemaker, student, parent, spouse, relative, and friend	LIFE, SES	Mild impairments in their primary role funct. Half of the sample was found to have mild to severe impairments in their primary role funct. 42% of the sample were employed. 29% of the sample was unemployed, but was expected to be employed given their age, premorbid adjustment, and educational level.	The results partially supported the hypothesis that cognitive deficits are related to psychosocial funct. Specifically, verbal recognition memory accounted for a significant amount of the variance in primary role funct. which was defined as an individual’s ability to carry out responsibilities at work, home or school. There was a trend towards visual spatial constructional abilities accounting fo…
Wingo et al. (2009)	Euthymic BPD: N=316 (HC N=147), Non-euthymic or uncertain BPD: N=497 (HC N=55); Euth. mean 45 (SD 1.3) Non-euth: mean 41 (SD 9)	Euth. and non-euth.	Systematic review	To review published reports on relationships between neurocognitive performance and functional status among patients diagnosed with BPD of any type.	No	TMT-B; SCWT; WCST; verbal fluency	Euth. : Impaired verbal learning and memory in four studies; EF in three studies; Attention, concentration, mental tracking, and information PS in three studies. Non-euth.: Depr., manic or hypomanic patients exhibited cognitive impairment in verbal memory and EF, attention, concentration, and mental tracking.	WP and WF	No	GAF; Self-assessment on psychosocial funct. scales; Performance based measures; SAS; Employment status; MSIF; IADL; IRS; SSIM	GAF: 19% ↓ than the value in HC; SAS: 61% good to very good funct., 25% moderate, 14% poor to very poor; 100% good to very good in HC; 51-57% was unemployed; 21% working PT or volunteering; 27-43% were employed FT Unemployment rated averaged 55%, despite more than 13 years of education.	Euth: Specific neurocognitive domains found to be associated with functional status: Verbal memory, EF, Attention, concentration, WM , information PS. Non-euth: All five studies found significant correlations between cognitive performance and functional status: EF, Verbal learning and memory, attention, concentration, immediate memory, WM, and mental tracking. In the 6 studies on euth. BPD patien…
Wingo et al. (2010)	N=65 (64.6% BD I, 35.4% BD II); 18-65 years	Depr. (mild); hypomania; euth.	Cross-sectional	We evaluated associations of demographic, clinical, and neurocognitive factors with functional recovery, defined as regaining individual premorbid or previous highest level of residential and occupational status, among euthymic or only mildly depressed BPD patients.	No	TMT-B; COWAT (FAS); LNS (WAIS-III)	Study subjects overall performed 0.2 SD worse on FAS.	WP	No, but: “Functional recovery: regaining previous highest levels of residential and occup. funct., using information from patients and corroborative informants (who knew the patients well).	VSI with minor modifications	63% employed (FT or PT) BD II patients: 35% functional recovery BD I patients: 48% functional recovery N.B. The difference between BD I and BD II was not statistically significant due to the small sample.	Patients who had not achieved functional recovery despite being 4.5 months from their last illness recurrence performed less well on verbal fluency, a measure of EF, as well as on tests of vocabulary, attention, concentration, mental tracking, and immediate verbal learning and memory. However, these differences were no longer significant after adjusting for residual mood symptoms and education, s…
Zarate et al. (2000)	BD, type not specified: N=1167; age N/A	N/A	Qualitative review	Whether impaired neuropsychological performance in associated with the functional impairment in BD who have achieved syndromal recovery is an intriguing question. The literature on functional impairment and cognition in bipolar disorder is reviewed.	No	N/A	BD patients show more neurocognitive impairment than HC, but less severe than SCZ; Older BP made significantly ↑ errors than younger BD . The patient group in another study differed from controls in nonverbal memory but did not differ in verbal memory.	WP and WF	No	N/A	BD associated with marked reductions in funct. and well-being; follow-up studies: syndromal recovery precedes functional recovery; both short and long-term, a ↑ percentage impairment in at least one major area of overall funct.; occup. impairment common and persistent in up to 1/4 even 30 years after an initial manic episode.	In summary, bipolar disorder, even in clinical remission appears to be associated with marked reductions in funct. and well-being, confirming the importance of the disorder as a major public health problem, meriting substantial resources for further research and treatment.
Zubieta et al. (2001)	BD I N=15; mean age 39 (SD 13)	Euth.	Cross-sectional	Whether deﬁcits in prefrontal EF were present in this population in the absence of signiﬁcant substance abuse; whether the identiﬁed patterns of cognitive dysfunction would be associated with measures of illness severity and chronicity; to identify the possible ‘trait’ patterns of cognitive dysfunction noted in BD to potentially illuminate the neuroanatomical circuitry speciﬁcally implicated in t…	No	SCWT; WCST; COWAT (CFL version and D letter); animal naming; Digit span test	EF consistently found ↓ in BDI; BD showed↓ number of correct responses and ↑ perseverative errors on WCST; ↓ Stroop test; deficits in verbal learning, EF, motor coordination and sequential memory in euthymic BDI with a prior history of mania with psychosis; poorer performance on measures of EF was inversely related to no of prior episodes of mania and depr. and the no of hospitalizations for mani…	WF	No	SOFAS	SOFAS: some difﬁculty in social, occup. or school funct., but generally funct. well.	SOFAS significantly correlated with immediate recall and Stroop; social and occup. funct. was negatively correlated with verbal learning and EF measures; EF inversely related to no. of prior episodes of mania and depr. and the number of hospitalizations for mania.
Zyto et al. (2016)	BD I: N=12; 35-61 years (mean 50.2)	Depr.: mild/ moderate.	Intervention, longitudinal	To evaluate this combined group and individual functional remediation program for bipolar disorder.	No	TMT-B; SCWT; WCST; WAIS-IV:DS; Hayling Sentence Completion Test; BADS subtest Zoo map test COWAT (Dutch variant) FAS and categorical fluency; CFQ	Cognitive deficits in EF, attention (divided). Largest impairment: motor speed and EF; average level on task measuring WM and delayed retention.	WP	No	FAST	8 patients were on permanent sick leave but worked PT in voluntary functions. Paid employment: 3 patients; a significant treatment effect for the FAST occup. funct. scale, patients performed significantly better at follow-up compared to baseline.	Changes in the area of occupational functioning evolving from baseline to follow-up. It seems that participants needed time to reorient in the area of work and promotion and continued this process after completion of the treatment. At follow up one patient (9% of the sample) had enrolled into a paid job and two other participants had made major improvements in the domain of occupation.
